# Supplementary material for: The impact of participation in agricultural industry organizational models on crop yields: evidence from Chinese wheat growers
Source: Sci Rep. 2023 Oct 18;13:17779. doi: 10.1038/s41598-023-43879-0 (PMC10584860; doi:10.1038/s41598-023-43879-0)
Supplement: Supplementary file 1 — Supplementary Information 1. [file 41598_2023_43879_MOESM1_ESM.do]

***********************stata code


********table 1
tab mode

********table 3

**revenue per mu：Yuan/mu

ttest xiaomai_income_new, by(mode_2)

------------------------------------------------------------------------------
   Group |     Obs        Mean    Std. err.   Std. dev.   [95% conf. interval]
---------+--------------------------------------------------------------------
       0 |     786    .1333441    .0039844    .1117056    .1255227    .1411654
       1 |   1,152    .1272685    .0032146    .1091086    .1209613    .1335757
---------+--------------------------------------------------------------------
Combined |   1,938    .1297326    .0025028    .1101809    .1248241    .1346411
---------+--------------------------------------------------------------------
    diff |            .0060756    .0050968               -.0039203    .0160714
------------------------------------------------------------------------------
    diff = mean(0) - mean(1)                                      t =   1.1920
H0: diff = 0                                     Degrees of freedom =     1936

    Ha: diff < 0                 Ha: diff != 0                 Ha: diff > 0
 Pr(T < t) = 0.8833         Pr(|T| > |t|) = 0.2334          Pr(T > t) = 0.1167

 
ttest xiaomai_income_new if mode_3!=3, by(mode_2)

------------------------------------------------------------------------------
   Group |     Obs        Mean    Std. err.   Std. dev.   [95% conf. interval]
---------+--------------------------------------------------------------------
       0 |     786    .1333441    .0039844    .1117056    .1255227    .1411654
       1 |     735    .1293468    .0044373    .1202983    .1206356    .1380581
---------+--------------------------------------------------------------------
Combined |   1,521    .1314125    .0029722    .1159163    .1255824    .1372425
---------+--------------------------------------------------------------------
    diff |            .0039973    .0059488               -.0076715    .0156661
------------------------------------------------------------------------------
    diff = mean(0) - mean(1)                                      t =   0.6719
H0: diff = 0                                     Degrees of freedom =     1519

    Ha: diff < 0                 Ha: diff != 0                 Ha: diff > 0
 Pr(T < t) = 0.7491         Pr(|T| > |t|) = 0.5017          Pr(T > t) = 0.2509


 
ttest xiaomai_income_new if mode_3!=2, by(mode_2)

------------------------------------------------------------------------------
   Group |     Obs        Mean    Std. err.   Std. dev.   [95% conf. interval]
---------+--------------------------------------------------------------------
       0 |     786    .1333441    .0039844    .1117056    .1255227    .1411654
       1 |     417    .1236054    .0042077    .0859241    .1153343    .1318764
---------+--------------------------------------------------------------------
Combined |   1,203    .1299683     .002986    .1035657    .1241101    .1358266
---------+--------------------------------------------------------------------
    diff |            .0097387    .0062707                -.002564    .0220414
------------------------------------------------------------------------------
    diff = mean(0) - mean(1)                                      t =   1.5531
H0: diff = 0                                     Degrees of freedom =     1201

    Ha: diff < 0                 Ha: diff != 0                 Ha: diff > 0
 Pr(T < t) = 0.9397         Pr(|T| > |t|) = 0.1207          Pr(T > t) = 0.0603


***Physical cost per mu:yuan/mu

ttest cost_total_new, by(mode_2)

------------------------------------------------------------------------------
   Group |     Obs        Mean    Std. err.   Std. dev.   [95% conf. interval]
---------+--------------------------------------------------------------------
       0 |     756    323.9862    8.627229    237.2096      307.05    340.9224
       1 |   1,070    305.1052    8.224523    269.0312    288.9671    321.2432
---------+--------------------------------------------------------------------
Combined |   1,826    312.9223    6.001105    256.4375    301.1525     324.692
---------+--------------------------------------------------------------------
    diff |            18.88101    12.17902               -5.005283    42.76729
------------------------------------------------------------------------------
    diff = mean(0) - mean(1)                                      t =   1.5503
H0: diff = 0                                     Degrees of freedom =     1824

    Ha: diff < 0                 Ha: diff != 0                 Ha: diff > 0
 Pr(T < t) = 0.9394         Pr(|T| > |t|) = 0.1212          Pr(T > t) = 0.0606


ttest cost_total_new if mode_3!=3, by(mode_2)

------------------------------------------------------------------------------
   Group |     Obs        Mean    Std. err.   Std. dev.   [95% conf. interval]
---------+--------------------------------------------------------------------
       0 |     756    323.9862    8.627229    237.2096      307.05    340.9224
       1 |     678    306.5081    10.44471    271.9638    286.0002     327.016
---------+--------------------------------------------------------------------
Combined |   1,434    315.7225    6.715244    254.2941    302.5497    328.8952
---------+--------------------------------------------------------------------
    diff |            17.47808    13.44717               -8.900176    43.85633
------------------------------------------------------------------------------
    diff = mean(0) - mean(1)                                      t =   1.2998
H0: diff = 0                                     Degrees of freedom =     1432

    Ha: diff < 0                 Ha: diff != 0                 Ha: diff > 0
 Pr(T < t) = 0.9031         Pr(|T| > |t|) = 0.1939          Pr(T > t) = 0.0969


ttest cost_total_new if mode_3!=2, by(mode_2)

------------------------------------------------------------------------------
   Group |     Obs        Mean    Std. err.   Std. dev.   [95% conf. interval]
---------+--------------------------------------------------------------------
       0 |     756    323.9862    8.627229    237.2096      307.05    340.9224
       1 |     392    302.6787    13.34458    264.2092    276.4426    328.9148
---------+--------------------------------------------------------------------
Combined |   1,148    316.7104    7.285642    246.8532    302.4158    331.0051
---------+--------------------------------------------------------------------
    diff |             21.3075    15.35786               -8.825187    51.44018
------------------------------------------------------------------------------
    diff = mean(0) - mean(1)                                      t =   1.3874
H0: diff = 0                                     Degrees of freedom =     1146

    Ha: diff < 0                 Ha: diff != 0                 Ha: diff > 0
 Pr(T < t) = 0.9172         Pr(|T| > |t|) = 0.1656          Pr(T > t) = 0.0828


***Machinery cost per mu：yuan/mu

ttest xiaomai_machine_cost_new , by(mode_2)

------------------------------------------------------------------------------
   Group |     Obs        Mean    Std. err.   Std. dev.   [95% conf. interval]
---------+--------------------------------------------------------------------
       0 |     762    100.0352    3.666272    101.2051    92.83797    107.2324
       1 |   1,111    94.34331    3.867147    128.8985    86.75556     101.931
---------+--------------------------------------------------------------------
Combined |   1,873    96.65895    2.736252      118.42    91.29253    102.0254
---------+--------------------------------------------------------------------
    diff |            5.691878    5.569988               -5.232163    16.61592
------------------------------------------------------------------------------
    diff = mean(0) - mean(1)                                      t =   1.0219
H0: diff = 0                                     Degrees of freedom =     1871

    Ha: diff < 0                 Ha: diff != 0                 Ha: diff > 0
 Pr(T < t) = 0.8465         Pr(|T| > |t|) = 0.3070          Pr(T > t) = 0.1535


 
ttest xiaomai_machine_cost_new if mode_3!=3, by(mode_2)

------------------------------------------------------------------------------
   Group |     Obs        Mean    Std. err.   Std. dev.   [95% conf. interval]
---------+--------------------------------------------------------------------
       0 |     762    100.0352    3.666272    101.2051    92.83797    107.2324
       1 |     706    95.50476    4.535753     120.518    86.59956      104.41
---------+--------------------------------------------------------------------
Combined |   1,468    97.85638    2.894427    110.8985    92.17872     103.534
---------+--------------------------------------------------------------------
    diff |            4.530427    5.793838                -6.83467    15.89552
------------------------------------------------------------------------------
    diff = mean(0) - mean(1)                                      t =   0.7819
H0: diff = 0                                     Degrees of freedom =     1466

    Ha: diff < 0                 Ha: diff != 0                 Ha: diff > 0
 Pr(T < t) = 0.7828         Pr(|T| > |t|) = 0.4344          Pr(T > t) = 0.2172


 
ttest xiaomai_machine_cost_new if mode_3!=2, by(mode_2)

------------------------------------------------------------------------------
   Group |     Obs        Mean    Std. err.   Std. dev.   [95% conf. interval]
---------+--------------------------------------------------------------------
       0 |     762    100.0352    3.666272    101.2051    92.83797    107.2324
       1 |     405    92.31865    7.079276    142.4677    78.40183    106.2355
---------+--------------------------------------------------------------------
Combined |   1,167    97.35721    3.430162    117.1791    90.62723    104.0872
---------+--------------------------------------------------------------------
    diff |            7.716532    7.205317               -6.420316    21.85338
------------------------------------------------------------------------------
    diff = mean(0) - mean(1)                                      t =   1.0709
H0: diff = 0                                     Degrees of freedom =     1165

    Ha: diff < 0                 Ha: diff != 0                 Ha: diff > 0
 Pr(T < t) = 0.8578         Pr(|T| > |t|) = 0.2844          Pr(T > t) = 0.1422


**Yield per mu:500g/mu

ttest xiaomai_yield_new , by(mode_2)

------------------------------------------------------------------------------
   Group |     Obs        Mean    Std. err.   Std. dev.   [95% conf. interval]
---------+--------------------------------------------------------------------
       0 |     818    879.5004    12.10498    346.2108    855.7399    903.2609
       1 |   1,187    872.3809    10.29589    354.7231    852.1807    892.5811
---------+--------------------------------------------------------------------
Combined |   2,005    875.2855    7.843401    351.2057    859.9034    890.6676
---------+--------------------------------------------------------------------
    diff |            7.119545     15.9626               -24.18549    38.42458
------------------------------------------------------------------------------
    diff = mean(0) - mean(1)                                      t =   0.4460
H0: diff = 0                                     Degrees of freedom =     2003

    Ha: diff < 0                 Ha: diff != 0                 Ha: diff > 0
 Pr(T < t) = 0.6722         Pr(|T| > |t|) = 0.6556          Pr(T > t) = 0.3278

 
ttest xiaomai_yield_new if mode_3!=3, by(mode_2)

------------------------------------------------------------------------------
   Group |     Obs        Mean    Std. err.   Std. dev.   [95% conf. interval]
---------+--------------------------------------------------------------------
       0 |     818    879.5004    12.10498    346.2108    855.7399    903.2609
       1 |     752    881.4584    12.77356    350.2846    856.3823    906.5346
---------+--------------------------------------------------------------------
Combined |   1,570    880.4383      8.7842    348.0583    863.2083    897.6683
---------+--------------------------------------------------------------------
    diff |           -1.958004    17.58948               -36.45938    32.54338
------------------------------------------------------------------------------
    diff = mean(0) - mean(1)                                      t =  -0.1113
H0: diff = 0                                     Degrees of freedom =     1568

    Ha: diff < 0                 Ha: diff != 0                 Ha: diff > 0
 Pr(T < t) = 0.4557         Pr(|T| > |t|) = 0.9114          Pr(T > t) = 0.5443


 
ttest xiaomai_yield_new if mode_3!=2, by(mode_2)

------------------------------------------------------------------------------
   Group |     Obs        Mean    Std. err.   Std. dev.   [95% conf. interval]
---------+--------------------------------------------------------------------
       0 |     818    879.5004    12.10498    346.2108    855.7399    903.2609
       1 |     435    856.6882    17.36316    362.1374    822.5619    890.8145
---------+--------------------------------------------------------------------
Combined |   1,253    871.5808    9.939761    351.8451    852.0803    891.0812
---------+--------------------------------------------------------------------
    diff |            22.81223    20.87719               -18.14594     63.7704
------------------------------------------------------------------------------
    diff = mean(0) - mean(1)                                      t =   1.0927
H0: diff = 0                                     Degrees of freedom =     1251

    Ha: diff < 0                 Ha: diff != 0                 Ha: diff > 0
 Pr(T < t) = 0.8626         Pr(|T| > |t|) = 0.2747          Pr(T > t) = 0.1374

 
**Wheat price (yuan/500g)

ttest xiaomai_price_new , by(mode_2)

------------------------------------------------------------------------------
   Group |     Obs        Mean    Std. err.   Std. dev.   [95% conf. interval]
---------+--------------------------------------------------------------------
       0 |     779     1.33276    .0052945    .1477725    1.322367    1.343153
       1 |   1,120    1.361451    .0044854    .1501099     1.35265    1.370252
---------+--------------------------------------------------------------------
Combined |   1,899    1.349681    .0034372    .1497831     1.34294    1.356422
---------+--------------------------------------------------------------------
    diff |           -.0286909    .0069586               -.0423383   -.0150435
------------------------------------------------------------------------------
    diff = mean(0) - mean(1)                                      t =  -4.1231
H0: diff = 0                                     Degrees of freedom =     1897

    Ha: diff < 0                 Ha: diff != 0                 Ha: diff > 0
 Pr(T < t) = 0.0000         Pr(|T| > |t|) = 0.0000          Pr(T > t) = 1.0000


 
ttest xiaomai_price_new if mode_3!=3, by(mode_2)

------------------------------------------------------------------------------
   Group |     Obs        Mean    Std. err.   Std. dev.   [95% conf. interval]
---------+--------------------------------------------------------------------
       0 |     779     1.33276    .0052945    .1477725    1.322367    1.343153
       1 |     712    1.359466    .0054795    .1462107    1.348708    1.370224
---------+--------------------------------------------------------------------
Combined |   1,491    1.345513    .0038221     .147584    1.338016     1.35301
---------+--------------------------------------------------------------------
    diff |           -.0267063    .0076231               -.0416595   -.0117532
------------------------------------------------------------------------------
    diff = mean(0) - mean(1)                                      t =  -3.5033
H0: diff = 0                                     Degrees of freedom =     1489

    Ha: diff < 0                 Ha: diff != 0                 Ha: diff > 0
 Pr(T < t) = 0.0002         Pr(|T| > |t|) = 0.0005          Pr(T > t) = 0.9998

 
ttest xiaomai_price_new if mode_3!=2, by(mode_2)

------------------------------------------------------------------------------
   Group |     Obs        Mean    Std. err.   Std. dev.   [95% conf. interval]
---------+--------------------------------------------------------------------
       0 |     779     1.33276    .0052945    .1477725    1.322367    1.343153
       1 |     408    1.364914     .007763    .1568053    1.349654    1.380175
---------+--------------------------------------------------------------------
Combined |   1,187    1.343812    .0044015    .1516438    1.335177    1.352448
---------+--------------------------------------------------------------------
    diff |           -.0321543     .009224               -.0502514   -.0140571
------------------------------------------------------------------------------
    diff = mean(0) - mean(1)                                      t =  -3.4859
H0: diff = 0                                     Degrees of freedom =     1185

    Ha: diff < 0                 Ha: diff != 0                 Ha: diff > 0
 Pr(T < t) = 0.0003         Pr(|T| > |t|) = 0.0005          Pr(T > t) = 0.9997


********table 4

sum age hh_male  high_edu  hh_train_yes  hh_ganbu_yes  plant  land_titling_yes land_quality_2  transfer_in_yes hh_member_1   xiaomai_area_2  c_migration_num_1 c_labor_num c_irrigation_area_1

    Variable |        Obs        Mean    Std. dev.       Min        Max
-------------+---------------------------------------------------------
         age |      2,032    47.03789    8.888501          0         85
     hh_male |      2,032     .921752    .2686276          0          1
    high_edu |      2,032    .6318898    .4824102          0          1
hh_train_yes |      2,032    .9286417    .2574857          0          1
hh_ganbu_yes |      2,032    .3051181    .4605708          0          1
-------------+---------------------------------------------------------
       plant |      2,032    .7908465    .4068044          0          1
land_titli~s |      2,032    .8991142    .3012516          0          1
land_quali~2 |      2,032    .2800197    .4491191          0          1
transfer_i~s |      2,032    .7805118    .4140018          0          1
 hh_member_1 |      2,031    4.938946    1.958741          1         43
-------------+---------------------------------------------------------
xiaomai_ar~2 |      1,972    330.3786    570.8557        .28      12000
c_migratio~1 |      2,009    15.19557    19.66195          0        100
 c_labor_num |      2,016    61.70925    20.63683          0        100
c_irrigati~1 |      1,958    75.29559    32.61744          0        100


********table 5


logit  mode_2 age i.hh_male  i.high_edu  i.hh_train_yes  i.hh_ganbu_yes  i.plant  i.land_titling_yes i.land_quality_2  i.transfer_in_yes hh_member_1   xiaomai_area_2  c_migration_num_1 c_labor_num c_irrigation_area_1

est store logit_mode_2_webal

Logistic regression                                     Number of obs =  1,870
                                                        LR chi2(14)   = 184.42
                                                        Prob > chi2   = 0.0000
Log likelihood = -1170.2673                             Pseudo R2     = 0.0730

-------------------------------------------------------------------------------------
             mode_2 | Coefficient  Std. err.      z    P>|z|     [95% conf. interval]
--------------------+----------------------------------------------------------------
                age |   .0072084   .0060006     1.20   0.230    -.0045526    .0189694
          1.hh_male |   .0835438   .1882359     0.44   0.657    -.2853918    .4524795
         1.high_edu |   .2318403   .1080102     2.15   0.032     .0201442    .4435364
     1.hh_train_yes |   .9706304   .2119192     4.58   0.000     .5552764    1.385984
     1.hh_ganbu_yes |   .0514114   .1141006     0.45   0.652    -.1722217    .2750446
            1.plant |   .1468759   .1231742     1.19   0.233     -.094541    .3882928
 1.land_titling_yes |  -.2082888    .169192    -1.23   0.218    -.5398991    .1233214
   1.land_quality_2 |   .3306266   .1154451     2.86   0.004     .1043584    .5568948
  1.transfer_in_yes |   .7134051   .1227924     5.81   0.000     .4727363    .9540738
        hh_member_1 |  -.0160821   .0277382    -0.58   0.562     -.070448    .0382838
     xiaomai_area_2 |   .0012952   .0001912     6.77   0.000     .0009204      .00167
  c_migration_num_1 |  -.0014846   .0027526    -0.54   0.590    -.0068796    .0039103
        c_labor_num |  -.0050329   .0027203    -1.85   0.064    -.0103645    .0002987
c_irrigation_area_1 |   .0004223    .001562     0.27   0.787    -.0026392    .0034837
              _cons |  -1.659638   .4575511    -3.63   0.000    -2.556421   -.7628538
-------------------------------------------------------------------------------------


**column(2) in table 5

reg  mode_2 age  i.hh_male  i.high_edu  i.hh_train_yes  i.hh_ganbu_yes  i.plant  i.land_titling_yes i.land_quality_2  i.transfer_in_yes hh_member_1   xiaomai_area_2  c_migration_num_1 c_labor_num c_irrigation_area_1

est store reg_mode_2_webal

      Source |       SS           df       MS      Number of obs   =     1,870
-------------+----------------------------------   F(14, 1855)     =     11.73
       Model |  36.6530813        14  2.61807723   Prob > F        =    0.0000
    Residual |  414.093443     1,855  .223230966   R-squared       =    0.0813
-------------+----------------------------------   Adj R-squared   =    0.0744
       Total |  450.746524     1,869   .24116989   Root MSE        =    .47247

-------------------------------------------------------------------------------------
             mode_2 | Coefficient  Std. err.      t    P>|t|     [95% conf. interval]
--------------------+----------------------------------------------------------------
                age |   .0013469   .0013227     1.02   0.309    -.0012472     .003941
          1.hh_male |   .0191593   .0417135     0.46   0.646    -.0626511    .1009697
         1.high_edu |   .0572572   .0240683     2.38   0.017     .0100534     .104461
     1.hh_train_yes |   .2388166   .0460168     5.19   0.000     .1485665    .3290667
     1.hh_ganbu_yes |  -.0028429   .0250351    -0.11   0.910     -.051943    .0462571
            1.plant |   .0300203   .0274316     1.09   0.274    -.0237798    .0838204
 1.land_titling_yes |  -.0467251   .0371193    -1.26   0.208     -.119525    .0260749
   1.land_quality_2 |   .0704923    .025215     2.80   0.005     .0210394    .1199451
  1.transfer_in_yes |   .1872852   .0273836     6.84   0.000     .1335793    .2409911
        hh_member_1 |  -.0016604   .0062168    -0.27   0.789    -.0138531    .0105323
     xiaomai_area_2 |   .0001251   .0000197     6.35   0.000     .0000865    .0001637
  c_migration_num_1 |  -.0006532   .0006117    -1.07   0.286     -.001853    .0005465
        c_labor_num |  -.0008845   .0006003    -1.47   0.141    -.0020618    .0002929
c_irrigation_area_1 |  -.0000351   .0003437    -0.10   0.919    -.0007093     .000639
              _cons |   .1390436   .1010747     1.38   0.169    -.0591886    .3372757
-------------------------------------------------------------------------------------


 esttab reg_mode_2_webal logit_mode_2_webal ,se r2  mtitles star(* 0.1 ** 0.05 *** 0.01)

 *** column (3) & (4) in table 5
 
mlogit mode_3 age i.hh_male  i.high_edu  i.hh_train_yes  i.hh_ganbu_yes  i.plant  i.land_titling_yes i.land_quality_2  i.transfer_in_yes hh_member_1   xiaomai_area_2  c_migration_num_1 c_labor_num c_irrigation_area_1
 
Multinomial logistic regression                         Number of obs =  1,870
                                                        LR chi2(28)   = 225.90
                                                        Prob > chi2   = 0.0000
Log likelihood = -1876.5191                             Pseudo R2     = 0.0568

-------------------------------------------------------------------------------------
             mode_3 | Coefficient  Std. err.      z    P>|z|     [95% conf. interval]
--------------------+----------------------------------------------------------------
1                   |  (base outcome)
--------------------+----------------------------------------------------------------
2                   |
                age |    .002745   .0065755     0.42   0.676    -.0101426    .0156326
          1.hh_male |   .0248039   .2057271     0.12   0.904    -.3784138    .4280217
         1.high_edu |   .1795421   .1187107     1.51   0.130    -.0531266    .4122108
     1.hh_train_yes |   .6848351   .2239818     3.06   0.002     .2458388    1.123831
     1.hh_ganbu_yes |   .0466258   .1255645     0.37   0.710    -.1994762    .2927278
            1.plant |   .0628663   .1341411     0.47   0.639    -.2000455    .3257781
 1.land_titling_yes |  -.1868704   .1836649    -1.02   0.309     -.546847    .1731063
   1.land_quality_2 |   .2690973   .1274896     2.11   0.035     .0192223    .5189723
  1.transfer_in_yes |   .8464657   .1418402     5.97   0.000      .568464    1.124467
        hh_member_1 |  -.0243429    .031326    -0.78   0.437    -.0857407    .0370549
     xiaomai_area_2 |   .0012197    .000195     6.26   0.000     .0008376    .0016019
  c_migration_num_1 |  -.0039214   .0030964    -1.27   0.205    -.0099903    .0021475
        c_labor_num |  -.0058291   .0029904    -1.95   0.051    -.0116902    .0000319
c_irrigation_area_1 |  -.0012049   .0016904    -0.71   0.476     -.004518    .0021082
              _cons |  -1.309869    .499724    -2.62   0.009     -2.28931   -.3304276
--------------------+----------------------------------------------------------------
3                   |
                age |   .0155874   .0079122     1.97   0.049     .0000797     .031095
          1.hh_male |   .1987978   .2532602     0.78   0.432    -.2975831    .6951787
         1.high_edu |   .3267787   .1422357     2.30   0.022     .0480017    .6055556
     1.hh_train_yes |    1.92832   .4702295     4.10   0.000     1.006687    2.849953
     1.hh_ganbu_yes |   .0548596   .1462057     0.38   0.707    -.2316984    .3414176
            1.plant |   .3085777   .1657791     1.86   0.063    -.0163433    .6334987
 1.land_titling_yes |  -.2535798   .2221043    -1.14   0.254    -.6888963    .1817366
   1.land_quality_2 |   .4307305   .1449132     2.97   0.003     .1467059    .7147551
  1.transfer_in_yes |   .4964783   .1606211     3.09   0.002     .1816668    .8112899
        hh_member_1 |  -.0029126   .0345821    -0.08   0.933    -.0706922     .064867
     xiaomai_area_2 |   .0014326   .0002008     7.13   0.000      .001039    .0018262
  c_migration_num_1 |   .0023927    .003501     0.68   0.494    -.0044691    .0092546
        c_labor_num |  -.0036514   .0035198    -1.04   0.300    -.0105501    .0032472
c_irrigation_area_1 |   .0036716   .0021119     1.74   0.082    -.0004677    .0078109
              _cons |  -4.643058    .715611    -6.49   0.000     -6.04563   -3.240487
-------------------------------------------------------------------------------------

*********table 6

ebalance mode_2  age i.hh_male  i.high_edu  i.hh_train_yes  i.hh_ganbu_yes  i.plant  i.land_titling_yes i.land_quality_2  i.transfer_in_yes hh_member_1   xiaomai_area_1  c_migration_num_1 c_labor_num c_irrigation_area_1 , targets(3) gen(_webal_1)

Before: without weighting

             |              Treat              |             Control             
             |      mean   variance   skewness |      mean   variance   skewness 
-------------+---------------------------------+---------------------------------
         age |     46.99       74.8     -.3425 |     47.22      85.74     -.2196 
   1.hh_male |     .9283     .06665     -3.319 |      .914     .07868     -2.954 
  1.high_edu |     .6605      .2244     -.6781 |     .5891      .2424     -.3623 
1.hh_train~s |     .9633     .03543     -4.925 |     .8862       .101     -2.433 
1.hh_ganbu~s |      .301      .2106      .8679 |     .3047      .2121      .8487 
     1.plant |     .7979      .1614     -1.484 |     .7775      .1732     -1.334 
1.land_tit~s |     .8994     .09057     -2.655 |     .9064     .08491     -2.791 
1.land_qua~2 |     .2992      .2099       .877 |     .2579      .1916      1.107 
1.transfer~s |      .846      .1304     -1.917 |     .6877       .215     -.8102 
 hh_member_1 |     4.964      4.103      6.872 |     4.938       3.63      4.639 
xiaomai_ar~1 |     406.4     446503      7.716 |     201.1     120117      7.408 
c_migratio~1 |     13.64      363.3       1.44 |     16.92      397.4       1.06 
 c_labor_num |     61.15      424.4       .252 |     62.27      423.5      .2286 
c_irrigati~1 |      75.2       1035     -1.085 |     75.42       1111     -1.139 


After:  _webal as the weighting variable

             |              Treat              |             Control             
             |      mean   variance   skewness |      mean   variance   skewness 
-------------+---------------------------------+---------------------------------
         age |     46.99       74.8     -.3425 |        47      74.82     -.3434 
   1.hh_male |     .9283     .06665     -3.319 |     .9283     .06664      -3.32 
  1.high_edu |     .6605      .2244     -.6781 |     .6607      .2245     -.6787 
1.hh_train~s |     .9633     .03543     -4.925 |     .9633     .03543     -4.925 
1.hh_ganbu~s |      .301      .2106      .8679 |     .3009      .2106      .8683 
     1.plant |     .7979      .1614     -1.484 |      .798      .1614     -1.484 
1.land_tit~s |     .8994     .09057     -2.655 |     .8994     .09056     -2.656 
1.land_qua~2 |     .2992      .2099       .877 |     .2991      .2099      .8775 
1.transfer~s |      .846      .1304     -1.917 |     .8461      .1304     -1.918 
 hh_member_1 |     4.964      4.103      6.872 |     4.964      4.102      6.871 
xiaomai_ar~1 |     406.4     446503      7.716 |     406.4     446295      7.718 
c_migratio~1 |     13.64      363.3       1.44 |     13.64      363.3      1.439 
 c_labor_num |     61.15      424.4       .252 |     61.15      424.4      .2517 
c_irrigati~1 |      75.2       1035     -1.085 |      75.2       1035     -1.085 

*********table 7
 
 ***column(1) in table 7

reg  xiaomai_income_new  mode_2  age hh_male  high_edu  hh_train_yes  plant  land_titling_yes land_quality_2  transfer_in_yes hh_member_1     c_migration_num_1 c_labor_num c_irrigation_area_1 xiaomai_area_2 

est store  reg_jieguo_base

***column(2) in table 7

reg  xiaomai_income_new  mode_2  age hh_male  high_edu  hh_train_yes  plant  land_titling_yes land_quality_2  transfer_in_yes hh_member_1     c_migration_num_1 c_labor_num c_irrigation_area_1 xiaomai_area_2  [pweight=_webal_1]

est store  reg_jieguo_base_webal

***column(3) in table 7
reg  xiaomai_income_new  i.mode_3  age hh_male  high_edu  hh_train_yes  plant  land_titling_yes land_quality_2  transfer_in_yes hh_member_1     c_migration_num_1 c_labor_num c_irrigation_area_1 xiaomai_area_2 

est store  reg_jieguo_base_3

***column(4) in table 7
reg  xiaomai_income_new  i.mode_3  age hh_male  high_edu  hh_train_yes  plant  land_titling_yes land_quality_2  transfer_in_yes hh_member_1     c_migration_num_1 c_labor_num c_irrigation_area_1 xiaomai_area_2 [pweight=_webal_1]

est store  reg_jieguo_base_webal_3

 esttab reg_jieguo_base reg_jieguo_base_webal reg_jieguo_base_3  reg_jieguo_base_webal_3   ,se r2  mtitles star(* 0.1 ** 0.05 *** 0.01)

 
----------------------------------------------------------------------------
                      (1)             (2)             (3)             (4)   
             reg_jieguo~e    reg_jieguo~l    reg_jieguo~3    reg_jieguo~3   
----------------------------------------------------------------------------
mode_2            0.00313          0.0183***                                
                (0.00528)       (0.00597)                                   

age           -0.00000576        0.000147      0.00000675        0.000156   
               (0.000300)      (0.000387)      (0.000301)      (0.000387)   

hh_male           -0.0271***      -0.0228         -0.0270***      -0.0227   
                (0.00959)        (0.0197)       (0.00959)        (0.0197)   

high_edu          0.00945*        0.00630         0.00957*        0.00641   
                (0.00536)       (0.00519)       (0.00536)       (0.00522)   

hh_train_yes    -0.000175         0.00231        0.000315         0.00297   
                 (0.0106)        (0.0136)        (0.0106)        (0.0138)   

plant              0.0254***       0.0228***       0.0257***       0.0231***
                (0.00623)       (0.00562)       (0.00623)       (0.00561)   

land_titli~s     -0.00923        -0.00206        -0.00934        -0.00219   
                (0.00846)       (0.00890)       (0.00846)       (0.00890)   

land_quali~2       0.0102*         0.0168**        0.0104*         0.0170** 
                (0.00575)       (0.00760)       (0.00576)       (0.00759)   

transfer_i~s      -0.0300***      -0.0190***      -0.0303***      -0.0193***
                (0.00632)       (0.00687)       (0.00632)       (0.00689)   

hh_member_1      0.000351        0.000417        0.000366        0.000432   
                (0.00141)       (0.00140)       (0.00141)       (0.00140)   

c_migratio~1     0.000104       -0.000220        0.000111       -0.000214   
               (0.000140)      (0.000185)      (0.000140)      (0.000187)   

c_labor_num      0.000140        0.000288**      0.000141        0.000289** 
               (0.000137)      (0.000132)      (0.000137)      (0.000132)   

c_irrigati~1  0.000000529      -0.0000851      0.00000510      -0.0000819   
              (0.0000782)     (0.0000961)     (0.0000783)     (0.0000963)   

xiaomai_ar~2   -0.0000182***   -0.0000140***   -0.0000178***   -0.0000138***
             (0.00000454)    (0.00000237)    (0.00000455)    (0.00000232)   

2.mode_3                                          0.00576          0.0206***
                                                (0.00580)       (0.00676)   

3.mode_3                                         -0.00174          0.0141** 
                                                (0.00690)       (0.00675)   

_cons               0.150***        0.108***        0.148***        0.106***
                 (0.0232)        (0.0325)        (0.0232)        (0.0326)   
----------------------------------------------------------------------------
N                    1832            1832            1832            1832   
R-sq                0.049           0.062           0.049           0.062   
F-value             6.65****        8.12***         6.29***         7.76***
----------------------------------------------------------------------------
Standard errors in parentheses
* p<0.1, ** p<0.05, *** p<0.01


 
 ***********table 8
 
  reg  xiaomai_machine_cost_new  mode_2  age hh_male  high_edu  hh_train_yes  plant  land_titling_yes land_quality_2  transfer_in_yes hh_member_1     c_migration_num_1 c_labor_num c_irrigation_area_1 xiaomai_area_2 [pweight=_webal_1]

est store  reg_machine_base_webal

 reg log_cost_total_new  mode_2  age hh_male  high_edu  hh_train_yes  plant  land_titling_yes land_quality_2  transfer_in_yes hh_member_1     c_migration_num_1 c_labor_num c_irrigation_area_1 xiaomai_area_2 [pweight=_webal_1]

 est store  reg_cost_base_webal
 
reg  xiaomai_yield_new  mode_2  age hh_male  high_edu  hh_train_yes  plant  land_titling_yes land_quality_2  transfer_in_yes hh_member_1     c_migration_num_1 c_labor_num c_irrigation_area_1 xiaomai_area_2 [pweight=_webal_1]

est store  reg_yield_base_webal

reg xiaomai_price_new  mode_2  age hh_male  high_edu  hh_train_yes  plant  land_titling_yes land_quality_2  transfer_in_yes hh_member_1     c_migration_num_1 c_labor_num c_irrigation_area_1 xiaomai_area_2 [pweight=_webal_1]

est store  reg_price_base_webal

 esttab  reg_machine_base_webal  reg_cost_base_webal  reg_yield_base_webal  reg_price_base_webal ,se r2  mtitles star(* 0.1 ** 0.05 *** 0.01)

----------------------------------------------------------------------------
                      (1)             (2)             (3)             (4)   
             reg_machin~l    reg_cost_b~l    reg_yield_~l    reg_price_~l   
----------------------------------------------------------------------------
mode_2              6.503         -0.0105           37.04          0.0250*  
                  (7.529)         (0.228)         (27.15)        (0.0144)   

age                 1.330***       0.0318**        -3.243**      -0.00280***
                  (0.456)        (0.0126)         (1.562)      (0.000751)   

hh_male            -45.25**        -0.848***       -5.371         -0.0392   
                  (18.34)         (0.285)         (44.93)        (0.0291)   

high_edu           -8.251          -0.146           81.98***       0.0191   
                  (8.874)         (0.223)         (28.02)        (0.0152)   

hh_train_yes       -2.333           0.236           55.81         -0.0407*  
                  (14.95)         (0.390)         (57.81)        (0.0229)   

plant               10.60           0.623**         214.0***      -0.0215   
                  (8.817)         (0.258)         (25.39)        (0.0157)   

land_titli~s       -5.276          -0.362           16.45          0.0465   
                  (18.13)         (0.282)         (30.22)        (0.0300)   

land_quali~2        12.85*          0.184           66.51*         0.0284   
                  (7.078)         (0.280)         (37.73)        (0.0185)   

transfer_i~s       -1.285          -0.464**        -54.12*        -0.0156   
                  (9.594)         (0.236)         (31.78)        (0.0216)   

hh_member_1         3.635         0.00958          -0.932         0.00561*  
                  (2.591)        (0.0482)         (6.302)       (0.00325)   

c_migratio~1        0.102        0.000858          -0.756        0.000723** 
                  (0.192)       (0.00617)         (0.972)      (0.000368)   

c_labor_num       -0.0174        -0.00351           1.280*       0.000527   
                  (0.182)       (0.00702)         (0.695)      (0.000367)   

c_irrigati~1       -0.150         0.00379          -0.582      -0.0000166   
                  (0.112)       (0.00297)         (0.416)      (0.000209)   

xiaomai_ar~2      0.00384      -0.0000522         -0.0396***   -0.0000256** 
                (0.00687)      (0.000206)        (0.0135)     (0.0000106)   

_cons               60.68*          3.988***        735.1***        1.455***
                  (32.40)         (1.204)         (125.3)        (0.0621)   
----------------------------------------------------------------------------
N                    1774            1733            1851            1797   
R-sq                0.038           0.049           0.140           0.088 
F-value             6.65***         8.12***         6.29***         7.76***  
----------------------------------------------------------------------------
Standard errors in parentheses
* p<0.1, ** p<0.05, *** p<0.01

 
 **************table 9
 
   reg  xiaomai_machine_cost_new  i.mode_3  age hh_male  high_edu  hh_train_yes  plant  land_titling_yes land_quality_2  transfer_in_yes hh_member_1     c_migration_num_1 c_labor_num c_irrigation_area_1 xiaomai_area_2 [pweight=_webal_1]

est store  reg_machine_base_webal

 reg log_cost_total_new  i.mode_3  age hh_male  high_edu  hh_train_yes  plant  land_titling_yes land_quality_2  transfer_in_yes hh_member_1     c_migration_num_1 c_labor_num c_irrigation_area_1 xiaomai_area_2 [pweight=_webal_1]

 est store  reg_cost_base_webal
 
reg  xiaomai_yield_new  i.mode_3  age hh_male  high_edu  hh_train_yes  plant  land_titling_yes land_quality_2  transfer_in_yes hh_member_1     c_migration_num_1 c_labor_num c_irrigation_area_1 xiaomai_area_2 [pweight=_webal_1]

est store  reg_yield_base_webal

reg xiaomai_price_new  i.mode_3  age hh_male  high_edu  hh_train_yes  plant  land_titling_yes land_quality_2  transfer_in_yes hh_member_1     c_migration_num_1 c_labor_num c_irrigation_area_1 xiaomai_area_2 [pweight=_webal_1]

est store  reg_price_base_webal

 esttab  reg_machine_base_webal  reg_cost_base_webal  reg_yield_base_webal  reg_price_base_webal ,se r2  mtitles star(* 0.1 ** 0.05 *** 0.01)
 
----------------------------------------------------------------------------
                      (1)             (2)             (3)             (4)   
             reg_machin~l    reg_cost_b~l    reg_yield_~l    reg_price_~l   
----------------------------------------------------------------------------

2.mode_3            9.252          0.0592           47.91*         0.0227   
                  (7.934)         (0.227)         (27.57)        (0.0146)   

3.mode_3            1.586          -0.134           17.71          0.0292*  
                  (9.662)         (0.265)         (31.43)        (0.0164)   

age                 1.341***       0.0321**        -3.197**      -0.00281***
                  (0.456)        (0.0127)         (1.565)      (0.000753)   

hh_male            -45.11**        -0.844***       -4.633         -0.0393   
                  (18.33)         (0.285)         (44.96)        (0.0291)   

high_edu           -8.065          -0.141           82.58***       0.0190   
                  (8.877)         (0.224)         (28.03)        (0.0152)   

hh_train_yes       -1.595           0.254           59.05         -0.0413*  
                  (15.13)         (0.391)         (57.78)        (0.0229)   

plant               10.91           0.631**         215.1***      -0.0218   
                  (8.790)         (0.258)         (25.44)        (0.0157)   

land_titli~s       -5.357          -0.361           15.98          0.0466   
                  (18.14)         (0.282)         (30.14)        (0.0300)   

land_quali~2        13.02*          0.186           67.22*         0.0282   
                  (7.039)         (0.281)         (37.75)        (0.0186)   

transfer_i~s       -1.624          -0.472**        -55.76*        -0.0153   
                  (9.599)         (0.236)         (31.74)        (0.0216)   

hh_member_1         3.657          0.0103          -0.833         0.00559*  
                  (2.584)        (0.0483)         (6.321)       (0.00326)   

c_migratio~1        0.108        0.000990          -0.736        0.000718*  
                  (0.192)       (0.00618)         (0.973)      (0.000368)   

c_labor_num       -0.0158        -0.00346           1.291*       0.000525   
                  (0.182)       (0.00703)         (0.695)      (0.000368)   

c_irrigati~1       -0.145         0.00390          -0.566      -0.0000199   
                  (0.112)       (0.00298)         (0.418)      (0.000210)   

xiaomai_ar~2      0.00403      -0.0000464         -0.0388***   -0.0000258** 
                (0.00682)      (0.000204)        (0.0137)     (0.0000106)   

_cons               58.54*          3.927***        726.6***        1.457***
                  (32.45)         (1.218)         (126.1)        (0.0624)   
----------------------------------------------------------------------------
N                    1774            1733            1851            1797   
R-sq                0.039           0.050           0.141           0.088   
F-value             6.65***         8.12***         6.29***         7.76***
----------------------------------------------------------------------------
Standard errors in parentheses
* p<0.1, ** p<0.05, *** p<0.01
